# Supplementary material for: A Multiscale Closed-Loop Neurotoxicity Model of Alzheimer’s Disease Progression Explains Functional Connectivity Alterations
Source: eNeuro. 2024 Apr 12;11(4):ENEURO.0345-23.2023. doi: 10.1523/ENEURO.0345-23.2023 (PMC11026343; doi:10.1523/ENEURO.0345-23.2023)
Supplement: Extended Data 1 — Code developed in Python 3.9 to simulate and visualize the closed-loop neurotoxicity model. Download Extended Data 1, ZIP file. [file eneuro-11-ENEURO.0345-23.2023-s001.zip]

Archive with 100 entries (68 files):
- .git/COMMIT_EDITMSG
- .git/config
- .git/description
- .git/HEAD
- .git/hooks/
- .git/hooks/applypatch-msg.sample
- .git/hooks/commit-msg.sample
- .git/hooks/fsmonitor-watchman.sample
- .git/hooks/post-update.sample
- .git/hooks/pre-applypatch.sample
- .git/hooks/pre-commit.sample
- .git/hooks/pre-merge-commit.sample
- .git/hooks/prepare-commit-msg.sample
- .git/hooks/pre-push.sample
- .git/hooks/pre-rebase.sample
- .git/hooks/pre-receive.sample
- .git/hooks/push-to-checkout.sample
- .git/hooks/update.sample
- .git/index
- .git/info/
- .git/info/exclude
- .git/logs/
- .git/logs/HEAD
- .git/logs/refs/
- .git/logs/refs/heads/
- .git/logs/refs/heads/main
- .git/logs/refs/remotes/
- .git/logs/refs/remotes/origin/
- .git/logs/refs/remotes/origin/HEAD
- .git/logs/refs/remotes/origin/main
- .git/objects/
- .git/objects/03/
- .git/objects/03/3b44065cf14c2e0bdc2fd450ec4647650d5e4c
- .git/objects/09/
- .git/objects/09/e29a2ee39d042a7f0e7f6390986dbc8eab3815
- .git/objects/0a/
- .git/objects/0a/9a1e8edb671b2004b669c2a2e03bf0744044c7
- .git/objects/28/
- .git/objects/28/7bc1dc62eca64d1b44f778933532652241cbe8
- .git/objects/34/
- .git/objects/34/c571b2339bd0a6695ae8d8f5ceaa513a5ad1e0
- .git/objects/4f/
- .git/objects/4f/ac862896191a735464f9534de44dc76102dcbb
- .git/objects/60/
- .git/objects/60/fbd9abd0a2a6ad5e6ecc66a4936502463b4c91
- .git/objects/63/
- .git/objects/63/9734538d0dfe25d3b0a09b53627ec56530c4b9
- .git/objects/69/
- .git/objects/69/a1cbf6c485bb060bd5314ae5dab85f1e03c9af
- .git/objects/77/
- .git/objects/77/78e76b58534e051bd6bc73fa6b5caff12cfb26
- .git/objects/7c/
- .git/objects/7c/d86fbc254658f31d466c94786a9d27ec86130a
- .git/objects/8f/
- .git/objects/8f/2c028bd8ff7243d2012426c473088229f47601
- .git/objects/90/
- .git/objects/90/ef3a9db693c685d05786b01a5010d0814d05d4
- .git/objects/a8/
- .git/objects/a8/ee90bf7d791a8d9e6a142b3fd7f11bb16da07c
- .git/objects/c6/
- .git/objects/c6/bb39d6af0846dcc2e8589ca57819185d83ece1
- .git/objects/fa/
- .git/objects/fa/0ce5d01ad8ca1c0fee91af140a8ce408f81b06
- .git/objects/fd/
- .git/objects/fd/b9bcccdc0451c42c43e29df7a9af59e774fd94
- .git/objects/info/
- .git/objects/pack/
- .git/objects/pack/pack-fcc4af4e13d9a54fa4816571f72cae518bcc3466.idx
- .git/objects/pack/pack-fcc4af4e13d9a54fa4816571f72cae518bcc3466.pack
- .git/packed-refs
- .git/refs/
- .git/refs/heads/
- .git/refs/heads/main
- .git/refs/remotes/
- .git/refs/remotes/origin/
- .git/refs/remotes/origin/HEAD
- .git/refs/remotes/origin/main
- .git/refs/tags/
- ADpg_bestCircularAD_vCC.py
- ADpg_functions.py
- R1FrequencyCharts/FrequencyChartsMPI.py
- R1FrequencyCharts/FrequencyChartsMPI.sh
- R1FrequencyCharts/R1_PlotFrequencyCharts.py
- R1FrequencyCharts/R1rev1_Heatmaps-ParamTrajs.py
- R1FrequencyCharts/R2rev1.1_Heatmapsin2D.py
- R1FrequencyCharts/R2rev1.2_Heatmaps_regimes.py
- R2CircularModel/R2_PlotCircularModel_output.py
- R2CircularModel/R2rev2_PlotCircularModel_underneath.py
- R3ParamSpaces/adpgCirc_parallel.py
- R3ParamSpaces/mpi_adpgCirc.py
- R3ParamSpaces/mpi_adpgCirc.sh
- R3ParamSpaces/R1rev3.1_ThetaPLV.py
- R3ParamSpaces/R1rev3.2_RegionalSpectra.py
- R3ParamSpaces/R3_PlotParamSpaces.py
- R4BraakStages/braak_parallel.py
- R4BraakStages/mpi_braak.py
- R4BraakStages/mpi_braak.sh
- R4BraakStages/R2rev7_antpos_wTau.py
- R4BraakStages/R4_BraakStages.py
- readme.md
