# Supplementary material for: A Multiscale Closed-Loop Neurotoxicity Model of Alzheimer’s Disease Progression Explains Functional Connectivity Alterations
Source: eNeuro. 2024 Apr 12;11(4):ENEURO.0345-23.2023. doi: 10.1523/ENEURO.0345-23.2023 (PMC11026343; doi:10.1523/ENEURO.0345-23.2023)
Supplement: Extended Data 1 — Code developed in Python 3.9 to simulate and visualize the closed-loop neurotoxicity model. Download Extended Data 1, ZIP file. [file eneuro-11-ENEURO.0345-23.2023-s001.zip › R3ParamSpaces/mpi_adpgCirc.sh]

#!/bin/bash
##----------------------- Start job description -----------------------
#SBATCH --partition=short
#SBATCH --job-name=adpgCirc
#SBATCH --ntasks=100
#SBATCH --time=04:30:00
#SBATCH --mail-type=ALL
#SBATCH --mail-user=F_r_e@hotmail.es
#SBATCH --error=logs/err-%j.log
#SBATCH --output=logs/out-%j.log
##------------------------ End job description ------------------------

srun python mpi_adpgCirc.py
